# Supplementary material for: Upregulation of Ferroptosis-Related Fanconi Anemia Group D2 is a Poor Prognostic Factor and an Indicator of Tumor Immune Cell Infiltration in Lung Adenocarcinoma
Source: Front Genet. 2022 May 11;13:825685. doi: 10.3389/fgene.2022.825685 (PMC9130730; doi:10.3389/fgene.2022.825685)
Supplement: Supplementary file 1 [file Table2.XLSX]

## Sheet: GSE116959
Normal	Tumor
6.7206	7.98415
6.59948	8.40899
6.87322	7.55543
6.48239	8.75501
7.12366	8.6703
5.83429	6.98969
6.39856	8.08777
6.65842	9.25973
6.68526	7.28084
6.45738	8.03993
6.5963	8.08078
	6.99144
	7.53405
	6.2176
	7.52742
	7.99822
	7.82589
	6.24429
	8.52356
	7.46994
	7.17062
	8.15902
	8.82209
	7.23306
	8.29263
	8.76321
	6.9539
	7.30308
	7.81698
	7.15731
	7.05153
	8.16967
	9.46282
	8.83231
	8.30693
	8.63283
	7.17272
	8.37474
	7.06332
	7.03609
	8.01902
	8.16258
	7.87588
	7.13292
	7.94338
	8.21999
	7.7039
	7.13925
	6.51117
	6.64088
	7.94953
	7.88132
	7.63796
	7.44105
	8.09377
	6.73182
	7.86061

## Sheet: GSE19188
Normal	Tumor
-0.21225	0.269316
-0.64507	1.64782
-0.45673	0.94002
-0.61327	0.625093
-0.0236	-0.1368
-1.08395	1.98278
-0.14466	0.503773
-0.1011	1.07975
-0.24633	1.045
-0.68163	-0.14601
-0.19477	-0.52614
-0.90983	0.630264
-0.29229	0.632254
-1.58147	0.137903
-0.47911	-0.47265
0.33497	0.773387
-0.27758	0.15223
-0.53815	1.61152
-1.57824	0.589748
-0.84193	-0.51961
-0.08697	0.911372
-0.42944	0.984293
0.250813	0.889857
-0.52985	0.934087
-1.63231	-0.77933
-0.59813	-0.04653
-0.36513	0.879656
-0.65966	0.619011
-0.92719	0.246311
-0.24524	0.262444
-0.77462	1.29976
-0.81191	3.39766
-0.19354	0.792259
-1.79754	1.99804
-0.38947	0.542092
-0.08755	0.71203
-0.37801	0.515258
-0.67318	1.18239
-1.23145	1.40088
-0.8701	-0.12125
-1.64931	1.83423
-0.40841	-0.79267
-0.39624	1.13261
-0.77183	0.683087
-0.41222	2.35859
-1.0081	1.04861
-1.35728	0.752016
-0.84862	1.31422
-0.43862	-0.0236
0.179601	0.335055
-0.2695	0.932775
-0.8966	1.17098
-0.10285	0.287235
-0.79322	-0.31225
-1.86614	0.53914
-1.73209	1.22441
0.555159	0.896967
-0.70953	1.0274
-1.73585	-0.45024
-1.20213	-1.62647
-0.59384	0.135558
-0.52264	0.101314
-0.51605	-0.22401
-0.10902	1.45088
0.183104	-2.05482
	0.135997
	1.04887
	0.094495
	-2.09263
	0.233595
	0.145784
	-1.99786
	-0.49296
	-0.66019
	0.365501
	0.527536
	0.490315
	0.69633
	0.553582
	-0.73866
	-0.84906
	-0.52147
	0.056529
	0.667357
	0.506737
	0.319246
	2.2769
	0.953374
	1.3267
	1.28726
	-0.32972

## Sheet: GSE75037
Normal	Tumor
3.536	4.926
3.433	5.125
3.35	3.878
3.776	4.392
3.585	4.248
3.935	4.315
3.524	3.916
4.225	6.198
4.018	3.655
4.217	4.75
3.536	4.511
3.524	5.274
3.632	4.797
3.766	4.365
5.174	4.689
4.372	3.585
4.209	3.897
3.597	3.744
3.561	4.42
3.655	3.963
4.053	4.644
3.561	4.138
3.561	6.259
3.561	4.146
3.818	4.843
3.446	4.771
3.878	3.536
3.655	4.079
4.113	4.498
3.888	4.202
3.926	3.689
3.848	4.638
3.858	4.492
3.787	3.755
3.597	4.027
3.548	6.8
3.472	4.178
3.868	4.853
4.018	4.336
3.561	5.698
3.787	4.472
3.807	4.104
4.129	4.365
3.868	3.907
3.678	4.689
4.329	3.667
3.433	3.888
3.916	3.711
4.392	4.027
3.561	4.146
3.7	5.776
3.42	4.453
3.609	4.818
3.446	4.062
3.644	4.194
3.807	3.973
4.129	5.904
3.561	3.766
4.907	5.935
3.828	4.293
4.162	5.256
3.263	4.781
3.573	3.536
4.121	5.626
4.336	6.428
4.567	5.009
3.524	5.998
3.878	6.231
3.678	5.005
4.307	6.853
3.807	3.858
4.385	4.797
3.888	5.897
3.711	6.435
3.935	5.825
3.807	4.655
4.392	4.413
4.823	6.073
4.609	4.209
3.868	3.632
3.916	3.991
3.858	4.931
3.838	5.446
