# Supplementary material for: Upregulation of Ferroptosis-Related Fanconi Anemia Group D2 is a Poor Prognostic Factor and an Indicator of Tumor Immune Cell Infiltration in Lung Adenocarcinoma
Source: Front Genet. 2022 May 11;13:825685. doi: 10.3389/fgene.2022.825685 (PMC9130730; doi:10.3389/fgene.2022.825685)
Supplement: Supplementary file 4 [file Table1.XLSX]

## Sheet: Sheet1
GSE19188	GSE75037	GSE116959	FerrDB
VEPH1	FABP4	GPM6A	ABCC1
GKN2	LOC401286	SGCG	ACO1
TEK	AGER	SLC6A4	ACSF2
ADH1B	LYVE1	TMEM100	ACSL3
AGER	SH3GL3	CHRM1	ACSL4
PCAT19	PYCR1	CA4	ACVR1B
CLDN18	TCF21	CD5L	AIFM2
ARHGAP31	FMO2	LGI3	AKR1C1
CELF2	ITLN2	GPR152	AKR1C2
MAMDC2	CLEC1A	WNT3A	AKR1C3
STX11	MMRN1	INMT	ALOX12
SCN7A	ADH1B	MYOC	ALOX12B
CLIC5	PECAM1	ANKRD1	ALOX15
QKI	EDNRB	ACADL	ALOX15B
EMCN	CAV1	RTKN2	ALOX5
PHACTR1	CLEC3B	SPTBN1	ALOXE3
TCF21	STX11	ABCA8	ANO6
UBE2T	FAM107A	ZNF365	ARNTL
ADAMTS8	LDB2	ADH1B	ATF3
JAM2	SLIT3	CAV3	ATF4
SLIT3	RHOJ	ANGPTL7	ATG13
ABCA8	RGCC	BTNL9	ATG16L1
FAM107A	LGI3	PLAC9	ATG3
SFTPC	CDO1	TCF21	ATG4D
NOSTRIN	JAM2	FABP4	ATG5
ACADL	KANK3	NMUR1	ATG7
ROBO4	SPOCK2	KANK3	ATM
EDNRB	TEK	NTNG1	ATP5MC3
SPTBN1	S1PR1	EDNRB	BACH1
LRRC36	SPTBN1	EMP2	BAP1
IGSF10	C10orf67	SH3GL3	BECN1
TACC1	ETV4	LIMS2	BID
NEK2	ABCA8	SLC39A8	BRD4
DENND3	PLAC9	TNXB	CA9
SFTA1P	CD36	RBP2	CARS1
STARD13	SOX17	PTPRQ	CAV1
TNNC1	CNRIP1	CNTN6	CBS
DOCK4	CYYR1	CCBE1	CD44
FHL1	SGCG	FLJ30901	CDKN1A
GNAQ	ADAMTS8	FMO2	CDKN2A
ARHGAP6	GHR	FOXF1	CDO1
GPM6A	EMCN	CALCRL	CHAC1
MYCT1	FXYD1	VIPR1	CHMP5
KIF4A	MFAP4	GPR146	CHMP6
PAFAH1B3	SCARA5	GSTM5	CISD1
CDH5	CA4	FXYD1	CISD2
STOM	CCM2L	BNIP2	CS
INMT	DNASE1L3	ADAMTS7	CYBB
CA4	GSTM5	SYNPO2L	DNAJB6
DUOX1	ABCA9	DUSP26	DPP4
SPG20	CCL23	CCDC48	DUOX1
LDB2	PTPRB	SPOCK2	DUOX2
DLC1	CDH5	FAM46B	EGFR
FAM189A2	ADARB1	PYCR1	EGLN2
AOC3	FHL1	ITLN2	ELAVL1
ECSCR	ACADL	LYVE1	EMC2
SUSD2	COX7A1	PEAK1	ENPP2
TNS1	SYT15	LRRC36	EPAS1
CAV1	GDF10	AGRP	FADS2
ITIH5	PI16	CD300LG	FANCD2
RGCC	CD300LG	PRELP	FBXW7
FCN3	CHMP4B	PTPN21	Fer1HCH
ANKRD29	GPR146	AGER	FH
ITGA8	STX1A	GPM6B	FLT3
ITGA1	SRPX	ARHGEF26	FTH1
MMRN2	CCL14	VGLL3	FTMT
TOP2A	FPR2	RP11-165H20.1	G6PD
SLC46A2	KDM5B	SCN4B	G6PDX
STX12	CAV2	C1QTNF7	GABARAPL1
RILPL2	SPARCL1	OLFML1	GABARAPL2
DPEP2	CD93	CAV2	GCH1
ADAMTSL3	FAM110D	CAV1	GCLC
ADPRH	ECSCR	MYZAP	GLS2
TNPO1	LIMS2	HPS5	GOT1
S1PR1	COL6A6	GYPE	GPX4
GRK5	LILRA5	FIBIN	HELLS
CCBE1	GPIHBP1	SVEP1	HIF1A
RBMS3	HEG1	GDF10	HILPDA
PTPRB	GLIPR2	FAM150B	HMGB1
HJURP	WNT3A	PKHD1L1	HMOX1
CHRDL1	BCHE	SMAD6	HRAS
KCNK3	HSPA12B	HOXA4	HSF1
SDPR	RPL13AP17	SERINC1	HSPA5
SLC39A8	MCEMP1	IGSF10	HSPB1
GINS1	MMP11	FRMD3	IDH1
TPX2	MS4A7	GYPC	IFNG
GAPDH	SVEP1	RAMP3	IREB2
FHL5	LTC4S	CDO1	ISCU
MYZAP	SNCA	HSPA12B	JUN
HSD17B6	FAM150B	RECK	KEAP1
CCNB2	FHL5	OGN	KRAS
FABP4	MFNG	AKAP2	LAMP2
ADRB2	SH2D3C	UTRN	LINC00336
CD36	HIGD1B	CSH1	LINC00472
PHACTR2	HBB	BMPER	LONP1
BTNL9	CLEC12A	MYH10	LPCAT3
GLDN	C16orf59	ANKS1A	LPIN1
RAMP3	CRYAB	CLIC5	MAP1LC3A
GINS2	TM6SF1	CAT	MAPK1
ACVRL1	IGSF9	RAMP2	MAPK14
EMP2	VWF	MAMDC2	MAPK3
FILIP1	PLPP3	SYNC	MAPK8
CENPF	BAIAP2L1	IL17D	MAPK9
PEAK1	HBA2	ABI3BP	MIOX
ADARB1	NLRC4	ADAMTSL3	MIR137
ADAMTS9-AS2	CELF2	ADRB2	MIR17
CDCA8	DBNDD1	PDE5A	MIR212
MCEMP1	RTKN2	SCN7A	MIR6852
TGFBR3	C1orf162	PDLIM2	MIR9-1
UHRF1	CFD	ANGPTL1	MIR9-2
CDC20	GYPE	RSPO2	MIR9-3
ERG	CCDC50	FERMT2	MT1G
SNX1	UBE2O	SYT15	MTDH
IFT57	PPP1R14B	JAM2	MTOR
FOXF1	AFF3	CFL2	MUC1
ASPA	FEZ1	KCTD16	MYB
UBE2C	CLEC14A	ITGA8	NCOA4
CYP4B1	HBA1	HOXA5	NF2
TMEM100	GYPC	KIAA0408	NFE2L2
CD93	TOP2A	AOC3	NFS1
VGLL3	HSPB2	SDPR	NOX1
FBXO32	FGFBP2	SLC19A3	NOX3
FOXP1	MSRB3	SLIT2	NOX4
VWF	GPM6B	DOCK4	NOX5
SORBS1	C1orf186	PI16	NQO1
OTUD1	ACVRL1	GIMAP8	NRAS
MELK	SOX7	GRK5	OTUB1
LRRK2	ABI3BP	THSD1	PANX1
ARHGEF15	OLFML1	CCDC85A	PEBP1
KCNJ15	DPEP2	CD36	PGD
RECK	RECK	FHL5	PHKG2
GPR146	MME	DENND5A	PIK3CA
ZNF106	PILRA	LEPR	PLIN2
CAT	CENPF	FCN3	PML
MCM4	SAPCD2	DENND3	PRDX6
RAP1A	SLC31A2	ROBO4	PRKAA1
CCNB1	THSD1	SEMA3G	PRKAA2
ESAM	GRK5	TRIM71	PROM2
KIF2C	LAMP3	SEMA5A	RB1
LINC00312	PPP1R14A	STX11	RPL8
RHOJ	MYZAP	FAM107A	SAT1
ABI3BP	CCBE1	CDH13	SCD
NUF2	DCN	FIGF	SCP2
CFLAR	CLDN18	UPK3B	SESN2
MIF	TGFBR3	TGFBR3	SIRT1
VSIG2	CPA3	PCYOX1	SLC1A5
PEBP4	EPAS1	PPFIBP1	SLC38A1
LINC01140	MT1M	HTR3C	SLC3A2
MAD2L1	PTGER4	ADARB1	SLC40A1
MTA3	CD52	KAL1	SLC7A11
PLA2G1B	ZEB2	CLEC3B	SNX4
COL6A6	F10	DACH1	SOCS1
GLIPR2	RECQL4	CELA2A	SQSTM1
MACF1	CASQ2	HSPB2	SRC
NPR1	TIE1	FAM82A2	STAT3
PRC1	TMEM100	HEG1	TAZ
PLAC9	FGR	MGAT3	TF
ANLN	CRBN	LINC00472	TFR2
SVEP1	MS4A2	CCRL1	TFRC
AURKA	PEBP4	RAI2	TGFBR1
EPAS1	EFCC1	PECAM1	TLR4
FGD5	PKNOX2	STARD8	TMBIM4
COL11A1	CFP	CELA2B	TNFAIP3
C10orf54	FABP5	MOGAT1	TP53
PALMD	PMP22	TUBB3	ULK1
BIRC5	ITM2A	TIMP3	ULK2
TAL1	SERTM1	TEK	VDAC2
CKS1B	HSPC324	ADAMTS8	WIPI1
ANGPT1	ANGPT1	MME	WIPI2
PECAM1	GMFG	BCHE	YY1AP1
SHROOM4	MYCT1	NDST1	ZEB1
HIGD1B	FIGF	COX7A1	ZFP36
DLGAP5	CXCL12	SRRM4
FMO2	FXYD6	LRRN3
STARD8	CDCA8	FLJ34503
FAM150B	HOXA5	PNPLA6
ABCA3	MSR1	CRYAB
RAI2	OCIAD2	VMP1
GDF10	IL33	ARHGAP31
TROAP	ADH1A	PTPRB
SPOCK2	VSIG4	KIF1C
HSPB8	AQP4	ANO6
NME1	GPT2	SCUBE1
FGR	SELP	NCKAP5
CYYR1	PRKCH	RNF182
AKAP13	ZNF366	ZFP106
TGFBR2	FBLN5	BAI3
MAP3K3	CNOT11	UBE2T
ZNF385B	VARS	AGTPBP1
STIL	SDPR	PXMP4
PDZD2	GPM6A	ARMCX1
BUB1B	CLDN5	SASH1
TLR3	CALCRL	KANK2
SLIT2	ATAD3A	TNS1
KANK3	STIL	CLEC14A
HSPA12B	RAMP3	PHACTR2
CPED1	FAM83A	JPH4
SH2D3C	TACC1	GIMAP6
LGI3	ST6GALNAC3	NDRG4
CALCRL	TCEAL2	IL11RA
CDKN3	REM1	ANGPT1
A2M	C2orf40	KIAA1462
OR7E47P	INMT	LINC00341
C1orf21	ARHGEF16	FXYD6
C1QTNF7	SLC6A4	DNASE1L3
SYNE1	MARVELD3	LHFP
HHIP	GIMAP4	ESAM
CFD	CD300C	SLC11A1
CACNA2D2	TMEM88	ASPA
GIMAP8	GIMAP8	WFS1
SASH1	BLACAT1	GPIHBP1
KIAA0101	SRPK1	UHRF1
ADGRF5	ADRB2	SESTD1
KIAA0040	C5AR1	KCNA4
PREX2	FGD5	FEZ1
EIF1	LEPR	LINC00312
ARHGAP44	ADAMTSL4	TNNC1
KIF14	NTRK3	ARHGAP6
SPP1	SRGN	ADM2
FXYD1	ARHGEF6	RETN
UTRN	SEPP1	CYP2U1
CDCA3	MAMDC2	PCOLCE2
ASPM	ASPA	B3GNT3
CAV2	GKN2	MMRN1
BDH2	ADIRF	GJC2
PLK1	C10orf54	FBLN5
LMO7	OGN	SNORD38B
ANXA11	EMP3	TTN
MFAP4	SOSTDC1	NOTCH4
PTPN21	CPED1	SCN2B
KIAA1324L	SEMA6A	HIGD1B
ACKR4	P4HB	GPA33
PAICS	SERINC2	Q6IHG2
PLEKHH2	RASL12	CFD
LYVE1	UHRF1	SYN2
AURKB	LRRN3	DIXDC1
AK1	VGLL3	MYL9
SNRK	SLC2A1	ST6GALNAC6
PRKCE	FAM212A	FLJ46446
HN1	IGSF10	CDCA7
HEG1	HHIP	SH2D3C
MAGI2-AS3	RASIP1	LDB2
MKI67	GIMAP5	ANXA3
CDCA5	CDC20	STX12
DAPK2	C19orf48	SNX1
LAMP3	CELSR3	TACC1
PIP5K1B	CES1	OTUD1
RASL12	MUSTN1	S1PR1
ZEB2	LPXN	GLI2
CCDC85A	RILPL2	AQP4
SELENBP1	GPX3	ECEL1P2
DEPDC1	CAT	PVT1
HMGB3	DES	CTNNAL1
PYCR1	SEMA4B	HEATR1
NCAPG	ERO1A	FER1L4
NTN4	ZNF106	PPAP2C
LINC00968	FCGR1B	GATA5
LIMCH1	NECAB1	GPC3
FOXM1	PADI4	ADH1A
MYADM	HOOK1	CNRIP1
GMNN	ANOS1	CBX7
DPYSL2	MTA3	PKNOX2
GATA6	CD34	HOXA2
CEP55	AP1S2	LRRN4CL
STXBP6	GPBAR1	GLDN
CCDC50	AOC3	ABCA6
GIMAP1	GOLM1	Q9B8G3
TTK	CDH13	SPP1
ADGRE5	BDNF	GPATCH4
SPAG5	CPB2	SH3GL2
KIF18B	PGM5	EPAS1
SYNPO	PPME1	GPBAR1
MCM2	FUT2	Q49AT5
NUSAP1	DEAF1	SESN1
MARCO	HCAR2	SIGLECP3
CYBRD1	PROM2	MOCS1
KANK2	EML1	STXBP6
SRD5A1	DUS1L	TIE1
ANGPTL1	TLR8	BZW2
TIMELESS	RAI2	CHRDL1
PDE1C	MNDA	SOX17
RRM2	VIM	P39188
CCM2L	GCNT3	MFAP4
SLC2A1	SASH1	ACVRL1
CLEC14A	HMGA1	LRRC32
KCNT2	TTK	PID1
ADIRF	KANK2	EMCN
CDK1	PCOLCE2	MYCT1
CLEC1A	HBEGF	RANBP3L
CCNA2	LMO2	LGR4
SLC27A3	DDR1	EPN3
DSP	GPD1	HSD17B6
AUNIP	KRT8	PPAT
TBX5-AS1	SLC39A11	PIP5K1B
GPIHBP1	FOXF1	SGCA
PSAT1	HSPB6	AFAP1L1
CCDC34	FCN3	KDELR2
UBFD1	ASPM	NPR1
PTPRM	TGFBR2	AHNAK
ZWINT	SCN4B	HN1
SAPCD2	STARD13	ALDH18A1
KIAA1462	TNNC1	PDZD2
FANCI	ID3	EPS15
TIE1	TMEM177	SLC6A13
KIF15	FIBIN	ATIC
TMEM243	PPM1F	KL
ECT2	LHFP	METTL7A
RASIP1	HYOU1	CGNL1
RAD51	LSAMP	MS4A2
HLA-E	GALE	TMEM47
FRY	CD69	CAB39L
WFS1	PPP1R15A	PEBP4
PDE5A	FCN1	PLA2G1B
RAPGEF2	WIF1	FAM125B
RXFP1	ROBO4	ST6GALNAC3
MMP12	STXBP6	SPRYD7
SPATA13	DIXDC1	STX1A
CSNK2A1	CMTM2	BDH2
ADRB1	TLR4	TMEM35
GPX3	PRELP	CLEC4M
ARHGEF3	TK1	SIDT2
CDCA7	RAMP2	RPL13AP17
CAPN3	MGP	FAM189A2
DRAM1	FPR1	CYBRD1
MRC1	CCNF	PPP1R14B
ADGRD1	SFTPA1	PDE8B
SAP18	ACKR1	TNFSF12
SFTPD	DACH1	SCARA5
VPS13D	CCDC178	GOLM1
RCCD1	ZMYND19	COL13A1
CPAMD8	TFAP2A	LAMP3
HBB	FCGR2A	LIMCH1
DNAH14	SPC24	MS4A7
PGR	RRAS	RRAS
AQP4	AOX1	B3GNT1
SEMA5A	CGNL1	PPP1R14A
RNF125	CBLC	IQGAP3
RFC4	BIRC5	FGF2
GREM1	TIMP3	AFF3
KIFC1	JUP	RALGPS2
BNIP2	FAM83H	SRPK1
RNASEH2A	PTPRM	PRKCE
JAML	AIF1	BMPR2
SULT1A2	GPC3	FGD5
EMP1	FERMT2	SPARCL1
C14orf132	SLC52A2	PALMD
PEAR1	PID1	TBX2
BUB1	CHPF	FHL2
PRICKLE2	IL17D	STARD13
NCAPH	EPB41L2	NT5DC1
AGTR1	CPSF6	MEIS1
CSTF2	OSTF1	HHIP
KIF11	ALOX5	NLRC4
BMPR2	AGRP	TMEM177
PPP1R14A	SEMA5A	PROM2
SULT1A1	MDK	PGM5
CDC6	TIMP1	MDK
ALOX5	ITPKA	SFXN4
ARHGAP24	LINC00961	TBX3
EXO1	CDCA5	RASGRF1
TRIP13	LMCD1	SSTR1
SELP	AFAP1L1	CACNA2D2
GTSE1	ID2	METTL1
CENPE	PC	SOSTDC1
PGM5	LILRA2	ALOX5AP
CNTN6	KCNT2	MARCKSL1
DES	THBD	L1TD1
MYOCD	CAMP	CTIF
KPNA2	AURKB	SLC1A1
SEMA3G	HJURP	CALCOCO1
LATS2	SLC2A9	GAS6
HLF	ANLN	HS6ST2
ADCY9	SBSPON	GART
PTTG1	GTF2IRD1	LMCD1
MS4A7	CHTF18	AOX1
CBX7	BST1	COL6A6
CDC45	RETN	REEP1
PID1	SDHAP3	MSRB3
AFF3	NECTIN4	ECSCR
KNL1	UBE2T	TMEM204
GPT2	PLEK2	LGALSL
KIF20A	AGTR1	GALNTL4
RFX2	PAFAH1B3	GLIPR2
C10orf128	SOCS2	F11
KLF2	TNFRSF21	RECQL4
NOTCH4	MYH10	RHPN1
LMO2	NDRG2	PKP3
NLRC4	FRMD4A	ITM2A
HN1L	JAML	PLEKHH2
CRTAC1	TCEAL7	SIRPB1
DNAJC15	PROK2	CYP4B1
SCN1A	CD302	RERG
FAM64A	FGFR4	LMO2
TMPRSS2	UBE2C	PROS1
ATP1A2	GNG11	PKMYT1
CTHRC1	AQP9	CAMP
SH2B3	SESN1	PDE1B
PBK	APH1B	ST6GALNAC5
FAM184A	EFEMP1	GJB2
CD47	SLC19A3	SEPP1
ARHGAP18	FBLN1	CDT1
PLPP3	ADAM8	DUOX1
TRPV2	PLA2G4F	VEPH1
ENG	TTYH3	SPAG5
CHEK1	C1QTNF7	HELLS
PCDH12	TGM1	TBX4
HIST1H2BD	LAD1	H3F3B
FRMD4B	TMEM47	TSPAN32
SCARA5	FFAR4	VWF
OLR1	PDE5A	GFOD1
GIMAP6	PRC1	CLDN18
RASGRF1	HMMR	E2F3
NEBL	CTNNAL1	LPHN2
TRHDE	FOLR3	APOBR
TMOD1	COL11A1	NOVA2
RACGAP1	NCAPG	ARHGEF16
OIP5	SLIT3	GRAMD2
FAM49A	SDCBP	KIF17
DTYMK	BTNL9	USHBP1
ACTR3	KLF4	GPX3
MRPL3	XPR1	BAIAP2L1
CCDC69	PAICS	N4BP1
ERBB4	ALOX5AP	ANKRD29
SULF1	F12	UNC5CL
CYB5B	AURKA	PPAP2B
TAPT1	GJC2	PTPLAD2
CPB2	KIF2C	CYYR1
FGF2	SLCO2B1	BIRC5
KAT2B	KIAA1522	ROR1
RAD51AP1	UPK3B	PAICS
TPPP3	SPP1	RDX
SYNPO2	TPX2	LAD1
ROR1	ITPRIP	RCC1
RMI2	BCL9	CX3CR1
MCM10	RGS18	MSI2
HMMR	ESAM	FRY
CDO1	TOX2	CLEC1A
RBMS2	RNF43	LEPREL4
SUV39H2	FZD4	CALM1
DEPDC1B	NTNG1	TRIM58
ACOXL	C1orf21	NME1
NT5DC1	RCAN1	RNF144B
APOBR	COL13A1	FAM162B
CDKL2	TMEM132A	AK2
ATAD2	TBX4	HIRIP3
RPS6KA2	RSPO2	RGS9
SLCO2A1	GJA4	VARS
STARD9	ADTRP	ENG
COX7A1	WISP2	CLDN11
OBFC1	TMEM204	MPDZ
SCN4B	TRAP1	PAK1
MYO9A	ADAMTS1	CA5B
SNX25	TROAP	CENPF
C8orf34-AS1	MELK	SNORD60
LOC643733	ANXA8	MSR1
POLQ	HSPB8	IRX1
WDR12	OLR1	BOP1
NR3C2	PIAS3	MANF
VSIG4	GART	HLF
NDNF	FCGR3B	THBD
NDC80	ARMCX1	FAM105A
HACD4	RUSC1	PTGFR
KNTC1	WNT3	TCEAL2
WFDC1	PRG4	NPNT
HYAL1	OR7E37P	MACF1
ARGLU1	BRI3BP	ITM2B
CDCA2	LTBP4	DCAF13
MYBL2	TMPRSS4	ARAP3
HELLS	CES1P1	FAM136A
TMPO	CD163	PAFAH1B3
WWC3	CRTAC1	PLA2G5
VAPA	POLQ	DKK2
P2RY14	RNF125	PMP22
SGCG	GFRA2	PDK4
ASF1B	SFXN1	GGA2
NCAPG2	PTGDS	DNM3
RTKN2	C9orf72	SFTA1P
POLR2H	LRRC32	CD93
SPARCL1	CD33	RASIP1
POLE2	OSCAR	MND1
CREBRF	TBX3	IGSF9
HMGA1	ADAMTSL3	KCTD12
PPBP	CKAP2L	TMSB15A
OLA1	CDC45	CRTAC1
OCIAD2	TMEM178A	GLP2R
CX3CR1	EFNA4	TRPV2
CCND3	IL6	PRICKLE2
TPK1	HCAR3	CYP4Z1
LMOD1	CYB5A	OBFC1
FEN1	ARHGAP30	BYSL
TTC28	HBG2	HBA2
LHFPL3-AS2	SH2B3	VSIG10
WIF1	SALL4	HDGF
BLM	COL10A1	KLF13
PRAM1	CSTF2	KIAA1217
FAM13B	KIAA1324L	SNORD47
TK1	DUOX1	STAC
CSRNP1	TNFSF13	ASPM
AHNAK	ARHGAP31	OR7E47P
LOC101928429	HSD11B1	FZD4
PAPSS2	AGRN	ANKRD20A2
HMGB3P1	DDX56	WISP2
FLI1	EGR2	PRAM1
SH3BP5	NARF	CYP1A2
FBP1	SLC39A8	STIL
IQGAP3	LSR	ALOX5
ATP5S	LHX6	MARCO
SIGLEC17P	SGPP2	RAB26
EP300-AS1	CSNK1D	CTHRC1
RAB8B	UBL3	GFPT1
SHMT2	ABCG2	MRC1
ARHGEF6	KIF14	UACA
TPPP	SPRYD7	MDGA1
OLFML1	MCM4	GIMAP1
CYP2U1	PEAR1	HMGB3P1
ESPL1	SLIT2	NHSL1
DNAJC9	ATP2A2	C8B
SOX7	CDT1	GNL3
ARRB1	XPO5	GIMAP7
AQP1	ALAS2	PHLDA2
KDM5B	PDZD2	DISP1
FAM162B	SMPDL3B	CBLC
VIPR1	TUBB6	FABP5
EZH2	ST14	SYNM
PREX1	ZNF25	MEX3A
ECE2	TMOD1	PTGER4
PLSCR4	GFPT1	CD302
LIMS2	NME1	PSMG3
CENPL	PDIA4	PHACTR1
C16orf89	GRASP	SNX25
TYMS	FCER1G	VSIG4
COLEC12	SMAD6	STYK1
SNRPD1	TTI1	EFEMP1
LHFP	KIF20A	OLR1
CCT5	MYADM	CPB2
SHE	HSPB3	TGFBR2
MASP1	TMEM45B	SRPX
IGF2BP3	AUNIP	EZH2
IL11RA	FAM65A	RSPO4
BRIP1	MARCO	SHC3
GATA2	C7	PAPSS2
SHANK3	CLIC5	STOM
PMP22	MAP3K8	SAP30L
PFDN4	EVI2B	SERPING1
PPP1R14B	TARP	GGCT
MRPL36	CANT1	ATP1A2
PKNOX2	PKMYT1	SNX22
LIN7A	PLSCR4	TMEM109
ANOS1	PHKA1	TNFRSF21
GGTLC1	TNFSF12	SRL
CD83	TYROBP	HJURP
PCF11	KCNAB1	PDZRN3
DTL	PHLDA2	RHOJ
WWC1	CEP170B	CDC45
HPGD	ADGRE3	SEMA6A
CDC25C	CORO2B	ARHGEF10
UBL3	IL7R	EFNA4
SLC1A1	UBE2E2	WFDC1
HIST1H2BH	TUBB3	MAP3K3
GGCT	KIF17	OCIAD2
SPIDR	ANKRD1	DES
EPT1	NCF1	RPL23AP32
SHC3	SERPING1	NCF2
DUSP1	FMO3	PRDM6
P3H4	WWC2	PLSCR4
FAT4	SPTBN2	RUNX1T1
EIF4E2	PTGER3	MS4A14
CENPU	C1QA	ADRB1
RAD54L	ANO9	EXTL3
CFL2	CCNE1	DAB2
ATP2A2	WDR77	SNORD4B
UBE2S	S100A4	HIST1H2BD
SPATS2	MAOB	GINS1
RECQL4	ANKRD22	HBD
MND1	HLX	TROAP
FAM20A	DOCK2	SLCO4C1
LSAMP	IRAK1	H2AFX
C1orf162	COLEC12	CXorf57
GPD1L	PLA2G5	CDKL1
ALDH2	NEK2	SGCB
PROS1	GRB7	SLC50A1
SEC63	WNT2	FAM165B
BCAP29	PTCRA	RMI2
OSCAR	ATIC	HPCAL1
EFEMP1	CYBRD1	WIF1
CFP	MCM10	PDGFB
PCNX1	ENPP2	CSRP1
GPD1	GAS6	DUOXA1
CRIPT	P3H4	APLN
F12	SEC22C	THSD4
TNS2	BTK	MS4A15
FBLN5	COASY	SCAI
ICAM2	SOX4	KIAA0101
CD59	STX2	COL6A5
TBX5	SNX1	TUBA1C
DST	DNASE1	HSPB3
LRRC32	RAB8B	MAL
CKAP2L	PYGO2	ADH1C
HLX	LAYN	ECE2
REEP5	PTRF	EML1
RAB11A	CD300LF	ATP1B2
PHKA1	SAMD10	COL10A1
PRR11	GINS2	SFTPA1
LPL	RSU1	LIFR
NPNT	ANKRD29	S1PR4
KL	LRRC8C	ADAMTSL4
DPH3	KLRD1	FGR
DUOXA1	UHMK1	DAPK2
LRRFIP1	PDK4	SEC14L6
ACAA2	CIRBP	FANCI
CAMK2D	C1orf106	ECM2
DOCK11	LAMA4	ADAM8
SLC6A4	EPCAM	PTGIR
MSI2	KCNA5	EPB41L5
CENPN	EARS2	ST14
TMEM177	CLEC4A	RASAL1
ORC6	EXO1	TBX5
FERMT2	FAM134B	PIK3R1
MSR1	FGF11	DPEP2
CCNE1	SBK1	ZFPM2
MAN2A2	CERCAM	GSTA3
SLK	CD68	GRRP1
KIF23	EZH2	HIST1H2BH
ERO1A	LRRC36	ZNF385B
TMEM132A	CCNB2	DCN
COL10A1	CCNB1	PABPC1L
ZFP36	CLEC10A	EGFL7
ACP1	RASAL1	SAP18
CEBPD	DHRS11	LRRFIP1
GRIA1	ATP1A2	BACE1
VSTM4	PDE2A	MUSTN1
TSPAN4	CAD	KDELR3
CDT1	ZNF366	FBLN1
BMP5	ELMO3	TK1
PARD3B	TEX14	MAGI2-AS3
DENND2A	C8B	OSCAR
CCRL2	COL1A1	BMX
H2AFV	LPL	CLIC3
PGM5-AS1	TSPAN7	PRKCH
SRPK1	COX4I2	CRY2
IL1RL1	MASP1	SH3D19
UGGT1	BOP1	FMO3
SH3D19	ADGRE1	MMRN2
NACC2	PLPP2	GKN2
TXNL1	MORC2	HIST1H2BO
FHDC1	SIRPA	DKK3
SGPL1	KDF1	CXCL12
C7	SFN	FOXF2
TNFSF13	FAM212B	CCNE1
LDLR	DBNDD1	UBE2C
SFXN1	CYP4B1	FKBP11
ZNF366	ABHD6	MYO7A
TSPAN3	PPFIA1	KRT8
MYH10	SYNM	HMGB3
DAAM2	GAPDH	CHURC1
RMDN2	SGPL1	RAD54L
LIFR	TMEM74B	LBH
PPARG	CDC25C	RTN1
SYNM	MGAT3	GGTA1P
COL13A1	MAF	HIST1H2AI
RUFY2	SAP18	GUCY1A3
FCN1	KLF2	GIMAP5
SNX30	AHNAK	DNAH14
BCL6B	CCNA2	PODXL
RGN	TSC22D3	DLC1
PDLIM2	ALDH1A2	HIST1H4K
NCKAP5	ATP13A2	TNIK
C1orf116	CEP55	LAMP2
THBD	HBG1	ANKRD20A3
TMEM245	BTG2	EFEMP2
FAM60A	FUT3	GAB2
ARHGEF26	PRKCE	PION
SPC25	PPARG	A2M
LOC202025	ICAM2	CARD16
MMP28	CRABP2	KIF11
CYB5A	FOXM1	FAM65A
MCM7	PRX	WASF3
TUBG1	LRRK2	FRAS1
AOX1	TINF2	CCNB2
BCLAF1	INSIG1	E2F2
HECW2	SETDB1	CDCA5
PLCE1	DOCK11	PPBP
ACTL6A	CCDC120	MFNG
SEPP1	MRPL12	TMEM237
C1orf112	RFTN2	KIF14
TPD52	IL16	FLI1
HBEGF	ECM2	TLR4
CBFA2T3	PARP1	SPAG4
NEXN	TTPAL	MAOB
MAOB	SIRPB1	KPNA2
HPGDS	PKHD1	TTC39C
GSTM5	TIMELESS	SOBP
EGLN3	SCARA3	P2RY14
PRDM16	KIF15	BUB1B
RFTN1	URGCP	CKAP4
PAQR5	ARHGAP44	PPP1R3C
MBNL1-AS1	DLGAP5	PSAT1
ARAP3	CACNA2D2	RILPL2
PDCD2L	WASF3	ZBTB47
DONSON	C1QTNF6	MITF
IL6R	PRICKLE3	SCD5
PODXL	CBX8	DNAJC10
TMEM204	GMPPA	GPR172A
FNIP2	DNAJC22	CLDN5
ORC1	BORCS7	SLIT3
ETS2	DEFA1	HIST2H2BF
NCAPD2	SETD1A	GNG11
FYN	SRD5A1	ID4
FAM13C	MSI2	TPPP3
CASQ2	ADGRG1	AURKAPS1
GPI	GAS7	PYGO1
GUCY1A3	EPS8L1	P2RY1
USP25	RRBP1	ESYT3
S100A4	SPDEF	NXF3
PRKCQ	PGM2L1	PAMR1
MRPL42	HYAL2	ANKRD20A9P
CASKIN2	RAB26	ACP5
TMED5	GNG2	ANO2
PSMD6-AS2	TMEM140	CHEK2
PCDH9	EPN3	MAPK4
PTEN	CDKL5	CD34
ROBO2	SAC3D1	LRRK2
CENPK	DUSP1	HN1L
SLC35A1	RHOD	ENTPD8
TPI1	PTPRO	TMEM132A
ALDH18A1	ANGPTL7	DOK2
NTNG1	FAM189A2	ITPKA
PPAT	KIF11	ZWINT
DIAPH2	CHRDL1	ZYX
FLAD1	NUP155	IFIT2
SORD	TLCD1	BDNF
SORT1	MRPL2	THRA
CENPA	SLC50A1	DPYSL2
NAXE	HOXA4	TNS3
TIMP3	KIFC1	SLFN11
EFNA4	LRRC45	SCGB1A1
ACE	GAS1	PVRL4
FAM46B	TSTA3	TYMS
ANKRD44	DTX2	EPCAM
HGF	ZFP36	SAMD10
CDK4	GRTP1	TIMM8A
FGFR4	MSRA	FAM47E
GUCY1A2	ENTPD5	GHR
TFPI	OSR1	ADCY9
FBXO22	P2RY13	HIST1H2BG
GJB2	ZNF408	SCN1A
PRX	WFDC1	HBB
LTBP2	IL3RA	PTPRM
WDFY3-AS2	CANX	ADPRH
ARHGAP29	MCM2	CAST
GAS6	SLC6A4	HIST1H2BI
RAB11FIP1	UBE2Z	CD81
C5AR1	GATA2	CPA3
ABLIM3	AHDC1	KIAA1324L
STRBP	MS4A4A	PTRF
ANP32E	LST1	LPL
KLF6	DMD	PCSK9
CYLD	FBXL5	KLRF1
GMFG	SOX18	DOCK11
CENPI	LDHA	CFP
CD34	NSUN5	SEC14L1
CTSH	PSAT1	MRPL12
FLRT3	SLC5A3	MXRA7
CYP27A1	MAL	HIST1H2BL
C4BPA	CCDC89	SGPP2
E2F8	UBE2D2	MMP1
FERMT1	METTL7B	ID3
EPB41L5	S100A8	TACC3
CAST	PDE4B	GIMAP4
MVB12B	ACKR4	NRG1
ACSS3	PTGS1	KNTC1
MAOA	GPA33	CYP2F1
JDP2	KCNJ8	ARL3
PLLP	BYSL	ABLIM3
PTGER4	USHBP1	ARAP2
TLR4	CD53	KRT4
CDH19	FGF2	GPRIN2
PIK3R5	PKM	KIF2C
MYO19	IPO4	CNTNAP3
REPS2	DNASE2B	SHMT2
PARP8	LIMCH1	SELPLG
PTRF	ZFP36L2	DST
MYH11	FEN1	NDNF
CAD	STAC	TMEM170B
PLA1A	MMRN2	RHBDL2
GSAP	GSDMB	SMAD7
HSDL2	SLC22A18AS	CDCA8
LILRA2	DPYSL2	ZEB2
KDELR2	L2HGDH	ECHDC1
CNR1	XDH	MYO19
GYPC	BEST1	SH3BP5
GAS7	MS4A6A	SAMD5
RAMP2	FLAD1	ADCY4
FRMD3	GPR34	NDRG2
SPNS2	MND1	SLFNL1
DNMT3A	MAFF	ERVMER34-1
GPRC5A	CERS6	NUSAP1
LEPROT	ALDH18A1	ACOXL
NEGR1	CDH1	KLB
SMAD6	ITLN1	SLC27A3
FAM199X	GFRA1	FGFR2
RGL1	RARRES2	SFTPA2
SYNC	CBX7	KRT80
ACACB	ECT2	GFRA1
EHD1	CNN1	SLC2A5
SAP30L	SYVN1	CDCA2
SLC44A1	ADCY4	KAT2B
FAM83D	GSTO1	GAS1
TCF3	CHEK1	O3FAR1
IRAK3	STAP2	ZBED2
COA6	PRICKLE2	EPHA10
UBE2I	BZW2	SMAD9
THRB	RGS17	ID2
FIGNL1	S1PR4	ACACB
GALNT18	CST1	CD52
PFN2	STARD8	PPARG
PSME3	PTH1R	HYAL1
NATD1	SLC38A7	MTMR10
SPDL1	RORA	WDR12
RAD54B	GIMAP1	SLC2A1
ATP13A4	TSC22D1	SLC31A2
FENDRR	P2RY1	PRICKLE1
CDCA4	HOXA2	NUPR1
ITCH	GPR65	CCDC167
ATP10A	RAB25	SPSB1
SCAI	SLC46A2	MIF
CNRIP1	SEZ6L2	SYNPO
PRKG1	PPFIBP1	RIC3
TYRP1	NABP2	SORT1
HHIP-AS1	ZCCHC24	KCNRG
DSCC1	PLCL1	CCNB1
CCT6A	SLC16A3	HCAR3
AGBL1	RMI2	CEP55
RBPMS-AS1	LILRB3	NPLOC4
ARHGEF10	AADAC	MKI67
TFDP2	DAB2	IRAK1
NEDD4L	SLC5A6	COL1A1
TMPRSS4	EPT1	VAPA
TRIM59	MYH4	ARHGAP44
CMAHP	ABCB6	KIF26B
EIF4E3	ABCB9	ANKRD20A5P
N4BP1	KIF4A	CHAF1B
OGN	RNF144B	LTC4S
CLU	ETS1	CASC2
MARVELD3	DPT	F12
ITIH3	HSD17B6	MYLK
MS4A2	KLF9	TNFSF10
CD52	CDC14B	CLEC4GP1
FRMD4A	MARK2	COX4I2
CLIC3	NTAN1	LIMD1
SOX17	RECQL5	MAP6
NIPSNAP1	HYAL1	PRR19
LINC00702	KLF13	HIST1H2BK
CBX3	NPNT	TPSD1
EIF4EBP1	SH3GL2	CHI3L2
IL33	SLC24A4	ESPL1
SECISBP2L	CT45A3	CD33
LCP2	KNTC1	IL7R
NCF2	CHST7	DPT
MESDC1	PODXL2	HIST1H1B
TBX2	TUBG1	KAT2A
ATP6V0A2	KIF26B	PDIA4
BOLA3	GOLGA7B	WDR62
MDK	ABCG1	GFRA2
CCDC141	SEC14L1	MYOZ1
EIF5	NAA25	CABYR
ACKR1	TSPAN32	PTTG2
MRPL13	NDST1	TPSAB1
CLDN5	PLA2G1B	BLM
IDH2	TNXA	KLF9
C12orf66	PTPRF	SLC22A3
MOB3B	TCEAL1	CRABP2
MTFR1	LEFTY2	BIK
FAM65A	CDCA3	GINS2
MFNG	TMEM62	PKIG
EPB41L2	H1F0	MLF1IP
NHSL1	ZYX	SPAG8
ABCA6	F11	TOP2A
EFCC1	RCC1	E2F8
CD300LF	GSTA4	PPM1F
MNDA	CRIM1	HRCT1
FOSB	CAMSAP3	SLC16A11
FAT3	TSEN54	RUNX1
METTL7A	GLDN	POLQ
C11orf80	C11orf96	NEDD4L
CDK16	SPATS2	NEXN
SGO2	DKK3	SHANK3
SLC26A9	TARS2	CARD17
LOC285147	SHMT2	GTSE1
TICRR	PA2G4	NEBL
LAMTOR3	FBXO32	CYP27B1
LST1	SNRK	TSPAN18
CARD6	TPSAB1	COLEC12
ZCCHC24	PAQR5	CCL23
MMP11	KRT27	MDH1B
RGS13	NUFIP2	AURKA
CTTN	PPM1M	ATP8A2
FGF11	CXCR2	ABCA3
CENPM	PLPP1	TIMELESS
CCDC68	ABCB1	PRC1
BUB3	P2RY14	SNORA56
NR2F1	SCIMP	FRMD4B
SOCS2	ARID4B	HIST1H4J
CDC25A	ASF1B	PUS1
MITF	PAK6	VSIG2
IGSF9	PIK3R1	AKT3
LINC00472	FAM43A	CYP27A1
GPM6B	SLC9A9	ARHGAP18
CCDC167	PLEKHG6	SLC25A10
SPATS2L	BEX1	ANKRD33B
CLEC12A	KRT80	VSTM4
EIF3M	SSTR1	CYS1
ERCC6L	VWA1	CNTNAP3B
F8	CA3	GALNTL1
PCNA	ARHGAP24	TSPAN12
MIR3945HG	C17orf53	CXCR2
LOC285043	FRK	AGMAT
LAMB2	LINC00968	SLC7A7
ADAMTSL4	RASGRF1	CAPS2
ITPR1	ZNF3	EDN1
BORA	PPAT	EFCAB1
DAPK1	PSME4	SEC14L3
C2	MRGPRF	CASC5
FLVCR2	IL1B	RGN
GAB1	VIPR1	KANK1
PARVA	ATXN2L	PLLP
PARPBP	INTS5	CENPO
XPOT	FBXL6	ADAMTS14
CPM	TRPV2	TOM1L2
GEMIN6	TMEM106C	FERMT1
C15orf52	CENPM	FPR2
DBF4	SLX4IP	HMGA1
WDR5	TMEM64	SYT7
TTN	NRROS	DCDC5
DOK2	TBRG4	HIST1H2AD
TMEM88	NCF2	CEBPA
LRP2	ARFGAP1	ULK2
RPP40	CCDC50	ZNF300P1
SPC24	UNC5CL	HIST1H2BM
SNRNP25	MIA3	MYADM
KNOP1	TACC3	RADIL
LGR4	FAM234A	HIST1H2BB
MCM6	NR2F6	FANCD2
RPGR	CD86	NEK2
MYO1F	STON1	ABHD6
MRPL15	FANCD2	SPINK1
RPL23AP32	PDE7B	MPRIP
LAGE3	DCBLD1	AK1
MAGI3	PUSL1	RBP4
MSRB3	ARHGAP15	KHDRBS2
XPO5	RAPGEF4	APBB2
HDC	TPPP3	SIRPA
PPIL1	DYRK2	TMPRSS4
DIEXF	HMGB3	PYCRL
LOC101929340	MEIS1	MGP
ID4	EEF1A2	ACE
RAB10	TCF3	RGS22
RRAD	DUOXA1	FAM189A1
SIRPB1	SCN2B	DDX11
EEF1A1	FERMT1	CORO1C
AHCY	CNTFR	CD44
GJA4	NUSAP1	HIST1H2BJ
SLC6A8	HCK	FUT3
MRGBP	GAPT	NPR3
PLK4	SORBS3	GPR65
NFIA	GABARAPL1	FAT4
MFSD2A	C11orf80	PMAIP1
WDYHV1	ENG	DONSON
MIS18A	MRAS	ERBB4
TMEM47	MAPK1	FGFBP2
IL6ST	NIM1K	DACT3
CD300LG	MICALL2	STK39
TMEM14A	CA2	LRRC49
C11orf96	CRTAP	HIST1H4F
UNG	NXPH3	FBP1
ZWILCH	IFI30	LSR
COL4A3	KCNK5	ERO1L
C12orf73	RALGPS2	SPTBN2
MCM8	LYL1	GABPB1
RAB27A	DENND3	C1QA
GNG11	NAALADL1	CA2
PLPP2	IL12RB1	IL33
DCAF13	STK39	BCL2L11
RSRC1	ALDH1A1	MEOX2
NEDD9	CPVL	DENND2A
WDHD1	H2AFX	PCM1
CXCL16	DKK2	GMDS
ESYT3	RNF125	KRT18
MRPS17	ANGPTL1	RFX2
COL1A1	LILRB5	HIST1H2AM
SGMS2	MYH11	S100A3
SSX2IP	FAR2	CDC25C
PCAT6	ODAM	ECT2
SFTPB	BUB1	IL1RL1
PPP1R12B	PSMD11	GCHFR
RNASE4	LARGE2	CHEK1
CPPED1	FOXO1	KANK4
EOGT	MAPK8IP3	EVL
KLF4	GPR162	OTX1
HIST3H2A	LY86	PFKP
FCER1A	MAN1C1	GPER
DENR	PRKCB	TMEM88
LOC101927069	XRCC3	KIF20A
N4BP2L1	PROS1	TIMP1
STAC	RAVER1	PF4
GALNT14	ZDHHC9	OLFML2A
FAS	NAPSB	NUF2
SAMD4A	CTSG	MMP11
C2orf40	SORD	SORD
ANXA3	NCF1C	CDCA3
CCNF	GADD45B	ALDH2
ASNS	PHLDB2	MELK
EXOSC5	GJB2	HMMR
TYROBP	TMEM54	SGOL1
CCL23	PRRC2A	SRD5A1
NUP155	ATP10B	ABCA12
CHAF1A	IL1RN	TPBG
SCG5	ERBB2	GRASP
PIK3R1	PSMG3	RASL12
DOCK9	POMT2	MYOM2
SEC62	RAD54L	HIST1H2BC
HSPC324	HELLS	MCM4
LOC100506990	MC1R	TPX2
FKBP4	F13A1	DHCR24
KIF26B	SMTNL2	ZBTB16
GGH	SLC51B	AKAP13
LGALSL	NOSTRIN	RNF180
CKAP2	RHBDD3	BAIAP2
PNPT1	TXNDC17	TBC1D1
CABYR	CXCL2	CTDSPL
MRPL12	EPB41L3	ICAM2
USP53	NEDD9	EME1
MEX3A	RHOT2	FGGY
COX4I2	ARHGAP39	PGCP
TM6SF1	SPIRE2	CD300LF
DSG2	GSTM3	ASF1B
WISP2	TSPAN4	PLEK2
ATP8A1	HCST	CNR1
RPL39L	MOGS	SYNJ2
SRPX	BCL9L	DSP
RFC5	MXD3	BTK
CBLC	ARHGAP25	DLGAP5
BRCA1	SMG1P5	CLCN4
GIMAP7	KDELR2	HIST1H2AC
RPA3	CHAF1B	HBM
AHCYL2	CD37	GALNT14
HIST1H4J	UGGT1	GAPDH
SLC16A5	HN1L	AGPAT4
PRKCH	TRIM46	TMEM79
TMEM39A	OTC	HIST1H2AL
BRI3BP	GJA5	DNAI2
GAB3	SAMD1	CDK1
MRPL30	ESPN	PTTG1
CENPW	PRR11	VPREB3
ACSL4	C1orf112	MMP9
PCOLCE2	CNFN	NDN
TXNDC17	RBM12B	CITED2
RNF144B	KIAA0101	NDC80
SRSF11	N4BP2L1	ARHGEF37
PSMA5	DDX27	PTPRO
PTPRG	TPPP	EDNRA
ACER3	C19orf48	RORA
INPP5A	EVI2A	SLC17A9
CFTR	GPRIN1	LEPREL1
BAIAP2L1	SIX1	TSTA3
ETV1	MRGBP	TGM1
IGFBP3	ZBED2	ARHGAP11B
NRGN	ETS2	DCDC2B
QSOX1	CYTL1	SNORD80
ADAM12	NPM3	GMFG
P3H2	STK32A	PCDHGA8
HPCAL1	CD59	VIM
ZC3H8	GTF2IRD2	CDKN3
C4orf32	FCER1A	FUT2
CACYBP	E2F2	SGCD
PRRG1	CCND2	PTPRD
TIMM8B	C16orf86	HIST1H3B
S100A10	PFKP	SPC25
SLC15A2	NOTCH4	SULT1A2
FOLR1	SLC29A2	IHH
SNX5	MPP1	BDKRB2
CYP4V2	MS4A15	SLC40A1
ALOX5AP	CDH3	FANCA
HIP1	PPP3CC	EDA
ALG3	SULT1A3	B3GALNT1
CYP2B7P	TBC1D3F	FLVCR1
HSPE1	LYSMD2	CASP1
MAGI1	FRMD4B	ALG3
LINC00597	GLB1L2	CPAMD8
CARD16	SLC25A20	WLS
SPATA6	GFOD1	IER5L
PFKFB2	PTK6	GPT2
DNMT3B	FAM64A	MC1R
DCUN1D5	ZFPM2	CKS1B
TOX2	NPSR1	NR2F2
CEP72	ZSCAN1	LTA4H
LRRN3	ADCK5	SH3BGRL
EPRS	CASP1	ZDHHC3
ERP44	KCNN4	SLPI
RCAN2	MARCKSL1	TRIM59
PTS	SLC15A3	RUNX2
AKAP12	RCL1	OASL
ST6GALNAC3	LCN6	AP1S2
LSM12	GIMAP7	MTFP1
TMEM106B	LCP1	LTBP2
TJP1	SH3BGRL	SLC15A3
TMEM125	GRAP	CD68
C16orf54	ZWINT	THBS2
MT1M	NAA40	MICALL2
DNM3	JAZF1	ANXA8L2
CTDSPL	ADGRE5	TXNIP
PDE2A	RAP1A	NTN4
ARNTL2	INAFM1	FRMD5
GOLM1	PHF12	TYRP1
RASSF2	DLL1	PTGIS
SLC44A5	PLXNB3	ZMYND10
NDC1	MYL9	BCL6B
CERS6	OTUB1	SSPN
ANK3	WDR74	ETV4
SERPING1	SPON1	AKAP7
AFAP1L1	PDLIM1	RAD51
PSMG3	GSN	PBK
TLCD2	NDRG4	PPP1R32
CABLES1	TBC1D10B	SH2B3
BTK	AQP1	TSPAN4
TBX3	NMU	HPGD
CXCL2	SDHAP1	C7
KLF9	PRSS22	TENC1
FZD4	UACA	BRIX1
SH3KBP1	TOX3	PLAC8
MCTS1	HVCN1	PODXL2
SESN1	KIFC2	SNORA12
MIR210HG	MCM8	ATAD3B
PLXDC2	SAMD4B	KCNJ15
NUDT1	CEP104	TBC1D2
BMP2	LYZ	EXO1
H2AFX	AAMDC	CAMK2N1
MYRF	ZSWIM4	NOP16
NAPSA	ORC6	PLXDC2
LOC101926959	EPHB3	TNFSF13
PHYHD1	SLC35F2	ATOH8
MPHOSPH9	PLXNA3	RNF125
PNISR	STOM	SUV39H2
ADGRL4	FGL2	SPI1
RALGPS2	PPP1R16B	BORA
RORA	SPAG4	SLCO2A1
C5orf46	ACTG2	CDH3
ALDH3B1	KAT2A	MAN1C1
DACH1	TFRC	SLC39A4
FXYD6	KIAA0907	CLIC4
SLC12A8	ZNF687	TDRKH
HAGLR	OASL	APOL3
GHR	NCF4	MFAP3L
TBC1D7	FAM189B	C2CD4A
ACADSB	SIX4	SALL4
SAMHD1	DENND2A	HECW2
DKK2	IRF8	IL6ST
NPR3	RNF207	WDR16
SHANK2	ECE2	EPHB2
CHI3L2	SGCA	GNPNAT1
DDX39A	CARD16	PDXK
FAR2	GP9	AMICA1
KLRF1	MTA1	PPARGC1B
TDP1	FOXP1	RGS18
PRKCZ	CAPN12	IGFBP3
NUDT21	EIF4G3	HMCN1
IL3RA	FAM189A1	SCARA3
GRAMD2	SFI1	CCRL2
NAPG	FGFRL1	PTCRA
ROS1	GALNT6	FOXM1
CTSV	CDC14A	PIF1
DARS2	EFEMP2	ABLIM1
MIB1	VEPH1	SNTN
CCNE2	CSTA	TSPO2
TMEM108	ANKRD13D	NET1
PRDX4	DOK2	FCRL5
RERG	IFT57	FAM154B
UACA	CYP27A1	LYPD1
NTRK3	FGD3	KRT8P12
CXCR2	SLC39A4	OPTN
PDK1	WFS1	NOSTRIN
KDR	ALG1L	PZP
MPZL1	EIF4E3	FCN1
MYLK	THBS2	CCDC102B
IL18R1	SELE	DGCR5
DMD	ART4	FEN1
HK3	MPEG1	MS4A8B
PERP	SLA	YWHAZ
MAP3K8	APOL3	ANLN
IL1R1	SLC8A3	SELP
NPC1	ZNF341	PKDCC
SLC7A7	C1QB	CXCL13
DISP1	PTGIS	F10
DUS4L	DAPK2	TM7SF4
RALGAPA2	IL6ST	FUT6
CSF3R	CYP3A7	AR
RETN	INPP5A	DPY19L1
SERTM1	RAB15	TPPP
NCALD	SMARCC2	MRAS
ZC3H12C	TRAF2	HPGDS
PLOD2	F8	ZNF503
EFCAB11	ZAK	CILP2
EPN3	GLIPR1	NINJ2
ATXN7	MSH5	DRAM1
GINS4	SECISBP2L	ABHD11
LTBP4	PCSK9	XPR1
C5orf34	CBX5	CCDC69
ADTRP	PLBD1	CENPM
PFKP	SGCE	IL2RA
FANCG	TMEM79	LINC00152
PDCD6IP	CYP27B1	EHD2
EPB41L4A	S100A3	PPIF
ATP11B	TBC1D3B	FAM83A
AMOTL1	NOL3	AATK
MACROD2	CCL21	ASPG
HSD17B11	RADIL	AXL
TMEM139	MAP4	MNX1
NCBP2	PCNX3	CASZ1
PNPLA6	PHRF1	SPARC
LOC100507311	LLGL2	LAMC3
TMEM237	CENPL	SFTPD
PTK2	CSRNP1	ARRDC4
RASSF8	BEX4	SPDEF
LRRN4	HS6ST2	CHRM4
MS4A15	RAI1	ABCB6
CDKN2A	ATF3	C6
GCLC	QDPR	SPATA18
ARHGAP30	DEFA1B	SULF1
GAB2	RBP4	HIST2H3A
CD24	HCN3	TOX2
TTLL12	CD83	AKAP14
NLN	NR2C2	TSPAN7
GRK3	IKBKE	DNAH12
DNASE1L3	IRF7	CPNE7
PPP1R15A	DACT3	CXorf41
DDX11	CBX4	AMOTL2
MICALCL	TAOK1	MCM6
ADAMTS15	CEACAM1	ITM2C
STEAP4	ZNF322	ZNF587
RNASE1	FAM46B	ETV1
ILF2	SRPK2	SLA
PIGX	BDH1	CALHM2
CBX2	SKA1	CARD14
ASUN	FAM110B	CAPN3
CD55	SLC25A13	MS4A4A
ITM2A	COL6A5	POSTN
KCTD12	MMP12	TMEM146
DOCK8	FRMD5	QDPR
GIMAP4	HM13	GOLGA7B
CD33	MMP15	NTRK3
LINC01296///DUXAP10///DUXAP8	REEP1	KIF23
MPP6	GRHL2	SYNPO2
HPRT1	CENPA	PLBD1
SREK1	CLC	TMEM139
SUGT1	FAM208A	ADAM28
GADD45B	KLC1	EFHB
PLXNA2	MAP1LC3C	CENPE
CSE1L	VEGFC	GATA6
E2F7	ATR	ZEB1
SELPLG	STAB2	XDH
MID1IP1	ALDH2	RASL11A
SNRPB	PHACTR1	AK4
RHOBTB2	POU2F1	FCER1G
METTL8	IFIT3	CDKN1C
NCK1	PDPN	IL3RA
LONRF1	SPI1	IGFBP6
FAM122B	KRT4	CDHR4
IL18RAP	TNFAIP8L3	KIF4A
PAG1	GYG2	ATP13A4
PRIM1	PDLIM3	CHTF18
NXF3	MUC20	GPR56
TUBB	LSAMP	SYNE1
PRELP	PTGES	SMG5
KIAA0368	E2F3	NCAPG2
CKS2	SPARC	FBXO32
PRKDC	UBFD1	CLEC2B
PKIG	ARHGEF26	LDHA
TFAP2A	ROR1	POC1A
ULK2	NRG1	PDK1
SLC31A2	COMT	DYNLRB2
C4orf46	SCN7A	BTN3A2
WASF3	CHI3L2	ATAD5
GGTA1P	MMP9	MYH11
SERPINB1	SRC	FGF11
LOC101928076	SYT7	MOB3B
ZFPM2	VASH1	LAMB2
PDE3B	BMP6	RRM2
CHEK2	PREX1	SEMA3D
ANXA4	PRAM1	PBX1
RAPGEF5	REV3L	TCF4
UBASH3B	GAB2	SLC7A5
AGR3	ADGRB3	ADHFE1
SLC11A1	LAT2	TMEM190
SOX4	STX7	ACSS3
SLPI	RBMS3	KIF15
COL4A4	BRK1	REPS2
AGPAT4	ZBTB47	AQP1
MGLL	FAM181A	LAMA2
SWAP70	LMO7	IFFO1
FBLN1	RAB32	TRAF5
SPTLC3	S100A12	FLJ42875
SAMD9L	MED8	SMARCA2
LMCD1	NLRP3	MID1IP1
RBP4	ARHGEF19	CCL14
COL6A5	PCDHB4	NLN
BDH1	TUBB1	MMP12
SHROOM3	LAMA2	RASGEF1A
COCH	MYO7A	MYBL2
PLA2G5	INCA1	SHE
HCK	IER5L	HIST2H2AA4
RAPGEF4	FOSB	ALG1L
TWF1	CLDN9	EFNB2
SMAD7	CD44	FAM183A
KNSTRN	KDELR3	LINC00467
SHCBP1	MTFP1	PHF19
ITGA9	GPR152	GLRX
C1QTNF2	CTHRC1	TLCD1
CYS1	CLIC4	SLC22A18AS
KLHL7	CDCA7	CACNB4
PGC	SLC29A4	GBP4
FOS	INTS7	DSG2
PHF19	PTPRD	OVOL1
RHNO1	PLA2G3	MORN5
HNMT	HTR3A	DEPDC1
BICD1	ST6GALNAC5	TMSB4X
UGT8	TONSL	ATAD2
LAMP2	ADGRL2	MRGPRF
PRKCB	MMP23B	CENPA
COL1A2	ELF3	MCM10
ST6GALNAC5	GCAT	EGR2
CTSO	PITX1	LARP6
FAM101B	ARAP3	FAM89A
FXR1	DGCR5	GSDMB
GNA14	NOS1AP	LRRC71
CREB5	CHRNE	CYB5A
COBL	NUP210	CACNG6
RRAS	TUFT1	DEFA3
EML1	CASS4	LY86
TLE4	LRRN4CL	GINS4
DCTN5	FLI1	CTSO
PRDM6	ST6GALNAC6	PLA1A
MAL	SLC14A1	TMEM63C
THBS2	ACAT1	KCNJ8
MGP	APCDD1	PPP1R15A
G2E3	CCL2	CP
CITED2	LRRC20	HIST1H2AE
DHCR24	ELMO1	HSD11B1
CTNNAL1	SERPINB9	AGTR2
CAMK2N1	TAF13	SIGLEC14
FNDC1	OSBPL8	GPC2
VIM	COLGALT2	CCDC13
RPL13AP17	PACS1	RARRES2
ART4	TSHZ3	C5AR1
FLNB	FAM65B	SGCE
NMU	METTL7A	SUSD2
SLC2A5	SULT1C4	CBFA2T3
GLS	SLC2A14	HBQ1
PCDH17	WDR62	CADM1
KCNAB1	MYOC	GPD1L
DCN	ARRB1	CAPSL
MTHFD2	KDM5C	EMP3
RCC1	CXCR4	TXNDC5
KIAA0907	KANK4	ADRA1B
SKA2	PIK3IP1	MAGI3
PCM1	KCTD13	ARNTL2
IL17D	BTG1	MAD2L1
SOCS3	ILKAP	PRR11
FGFR1OP	APLN	C1QB
NR4A3	MYOM2	ANKRD22
KCNJ5	CBX3	SLC35F2
SLC4A4	FRMD3	AURKB
CENPH	RGS22	CYBB
TMEM173	BTN3A3	FA2H
EHD2	C7orf43	ORC6
IL7R	ARHGEF39	GABARAPL1
ESRP1	IL1RL1	RFC4
TMEM79	OTX1	KRT16P2
PKP3	HID1	HIST1H3D
AGMAT	LMOD1	PLXNB3
GINS3	HLA-DRB4	TTC29
SCGB3A2	SNORD33	CLSPN
RNFT2	IFNA14	KLHL6
CRABP2	SLC22A18	METTL7B
DNALI1	GLUL	MAOA
UCHL1	FANCI	XRCC3
SLC34A2	KLRB1	FGD3
RNF180	RTN4	C1QTNF6
MS4A14	BDP1	RASGRP2
KANSL1L	ALDH3B2	CTNNBIP1
CENPO	TFAP2C	DNAH10
WHSC1	TMEM92	BTNL8
SIX4	ANXA3	NFIA
NINJ2	ATAD5	FOLR3
PTBP3	PLEK	ICA1
MCM3AP-AS1	IRF3	FBXL7
GSTM3	SLFN13	TYROBP
BZW2	RNF122	PTPRH
BARD1	GNG7	PPP1R42
GMPS	BTBD7	ARHGAP30
ZC3HAV1L	COMP	DMD
MMP19	SYNC	SLC16A12
PLEK2	EMILIN2	E2F7
ADAMTS1	PPBP	GGTLC2
FAM162A	ZNF692	LRRC20
RAB23	NRIP3	LIN7A
RUVBL1	MIS18A	SLC39A11
EDNRA	RAB3IP	RHOV
PKM	PPP2R2B	MCM2
EGFL7	FAM13A	HYDIN
CAB39L	PRKCDBP	ZNF239
SLC18A2	SBNO2	ITGAM
GNG2	AK4	ITGA11
LMNA	CNKSR1	ROPN1L
TRPC6	ARMC12	ANKRD58
SCTR	SERP2	GPR124
LAMA2	CALHM2	STRA6
HSPB6	TNPO3	CCNE2
WASF1	IL34	PITX1
RUNX1T1	PLK4	NFIB
ITGAM	PGC	CCNA2
ECM2	CDKN2C	CES1
TIMM50	ZNF525	SNORA80
KIF2A	DHRS12	MNDA
SEMA6A	NDN	ITLN1
UBE2H	ZHX3	LST1
ENPP4	RPP40	BCL2L12
COL5A2	ITGB4	LRRC46
EIF3F	SFTPC	APOC2
PILRA	PRNP	PLCE1
PLK3	TAF1D	WDR96
TSPAN7	AVPI1	SNCA
SMURF2	PYCRL	KLHL29
ABCG2	LYPD1	KLF6
TMF1	TEKT3	DENND2C
NDE1	FAM222B	DNAI1
ARRDC4	SYT11	LDLRAD1
CLASP2	CHPT1	WNT3
SLCO4C1	ZNF606	SLC9A9
NONO	CDKN1C	HSH2D
ACP5	PLIN2	UCK2
SFTA3	ANK2	ALAS2
UNC13B	44449	LDLR
LAMA4	EIF1B	SNORD43
COL3A1	GBP4	SFN
SCEL	AP1G2	IFIT3
SKP2	IDH2	ZDHHC2
SFTA2	UVSSA	GGT1
ADAMTS9	MTURN	PTGDS
FBXO5	CCDC69	KIAA1751
UBXN7	SAMSN1	NR2F1
ABLIM1	HES6	ZBBX
TSPAN12	KLF10	DNAH9
MME	SMIM11A	PAIP1
C12orf56	DOPEY2	BEND5
RASAL2	CDKN3	CDHR3
HS6ST2	ZSCAN16	HBEGF
MEF2C	MBOAT7	GJA4
RRM1	PBK	CCDC164
STMN1	JAM3	PDIA6
SLC7A5	TOP1MT	ARMC4
PGM2L1	LBH	LCP1
HIST1H2BE	B3GALNT1	TEKT2
CXCL3	WHRN	CD83
FAM83A	RHPN1	ABCC9
TMEM178A	SLC25A10	SERP2
SOX5	IRF6	HIST1H3H
GFRA1	ZNF365	CD59
PARD6B	DHTKD1	HYMAI
LRCH2	SOBP	CDC20
FOXA2	AVL9	STEAP1
LOC102724611	ZMYM6	STK10
RBPMS	TNFAIP8L2	KDR
SLC14A1	LRP5	HLA-DPA1
MARCKSL1	SEMA3G	CD19
NES	CMKLR1	CENPN
MAGI2	AK1	LMO7
SBSPON	IGFBP7	SERPINI2
SPRY4-IT1	ABCA3	HIF1A
WLS	FOLR2	IL1A
LMO3	CPQ	ASAH1
KLHL29	BNC2	PDE2A
LMNB2	ARRDC4	FLJ23152
KCNJ8	BIK	HIST1H3F
FBXO45	SLC43A2	TRIM46
TLR2	ST7	ASPHD1
NFATC1	ASUN	ABCC3
PLA2G16	SGK1	JAK3
CKAP4	POLM	DYDC2
MAPKAP1	ANO6	TNFRSF25
TCF19	PLAC8	POLE2
MGC32805	PITPNM1	CASKIN2
BBOX1-AS1	DEPDC1B	GREM1
ATOH8	PAPSS2	RNF207
LOC101930164	NAAA	TIMP2
MGME1	TTLL12	FAM181A
FGF18	ICA1	FAM184A
WDR72	RFNG	STEAP1B
SH3GL3	ABHD5	FAM134B
PIK3C3	CYBB	LGSN
CXCL13	ID1	MIOX
RMI1	LURAP1L	FAM92B
HIST1H2AE	XYLB	FAM183B
HOXA5	SPINT1	HLA-DRB4
NPM3	CCDC47	RSPH1
LAMC3	CLDN11	ONECUT1
GJB3	IL18RAP	CTSG
SALL4	ABLIM3	NR3C2
SPRY4	KCNQ3	CARD6
TENM4	SFRP1	PLEKHG2
PTGDS	C10orf2	LILRA6
RASSF6	MATK	CSTA
KLB	CHN1	KRT1
UST	TDG	TTK
CPA3	KCNIP1	BMP2
BNIP3	ZNF827	TTC18
DIO2	SPPL2B	GGTLC1
XPO1	FRAS1	WDR63
KAZN	LAPTM5	FAM179A
CLIC2	VPS13B	FLJ22184
TACC3	HEY1	FPR1
SMC2	LOC101930164	BUB1
NR4A1	TM9SF3	CTF1
PAK1	XPNPEP3	OSCP1
PLA2G4C	MYO19	MICALCL
MMRN1	A2M	CCDC153
FIBIN	CLIC3	TNFAIP8L2
ZBED2	ZSWIM8	CRTAM
SRI	C1orf198	IL20RA
MRGPRF	BRAF	COL3A1
MMP1	MGRN1	ARMC3
PTGFRN	THOP1	CCDC60
IRX2	DEFA3	CTSH
SLCO2B1	RHBDF2	RERGL
SMC6	GZMH	KCNN4
ITGA11	TMEM63A	MFSD2A
SFXN4	HSPB7	AHNAK2
APOOL	CD9	KIFC1
IGFL2	FBXO7	FBXO41
LDB3	CRTC1	SLC8A1
SLC15A3	PKIG	GSN
EDN1	XKRX	LAPTM5
TRIM22	CTSL	HLA-DQB1
ABCB6	CLIP4	CCDC37
SSTR1	PODXL	FZD8
TUBB1	NUDT1	PLAU
RANBP1	EMP1	ST6GALNAC2
ABCG1	HLA-DRA	NGEF
CSF1	CDC42EP2	TMTC1
NFKBIZ	GGCT	ACADSB
FEZ1	ASAH1	SYT12
CIITA	ANKRD23	PTPLA
FAP	MCM3AP-AS1	DOCK8
PTPRE	TMEM241	PAQR5
CFAP221	CYGB	RNFT2
MYO5C	ZMYND15	TLR7
MEIS1	NIPSNAP1	CLCF1
PAK2	SLC25A24	CTSF
ALPL	GPR37	COL4A3
APOL3	NCDN	GPR162
MTFR2	POC1A	CKAP2L
PTPN13	LXN	TAS1R3
PITX1	CADM4	OSBPL6
CA3	PDE8B	ZYG11A
C1orf115	VWA5A	SOD3
CASP1	MSMO1	EFR3B
RCAN1	SBDSP1	ARC
PAWR	MAPKAP1	VASH1
TNS4	B3GAT3	FAM166B
TLR8	CDC25A	SELENBP1
NAV1	IL18R1	DLEC1
ZNF423	C15orf59	HIST1H2AG
BCL2L11	DNAJC3	NES
GPX2	CXCR1	ACOT11
RPRD1A	NGEF	CNN1
ANK2	MNX1	ZNF204P
CNFN	CA9	PLEKHN1
POSTN	NFATC2IP	DNAH7
MMP9	HSD17B11	SPEF1
KISS1R	IFNGR1	CEACAM1
ZMAT1	RERG	SPC24
SUGCT	AFTPH	ABCG1
NFASC	PPAN	ODZ2
PLEKHG4B	WDR47	CDKN2A
CACHD1	ATP1B3	GYLTL1B
FANCD2	CSTF3	PC
SLC1A4	GREM1	NRGN
KITLG	ZNF579	RGS5
PSPH	KLRF1	COL4A5
TGM2	SUPT5H	KPNA7
NETO2	TMEM261	JUN
NUP50	MAP3K7	WDHD1
CADM1	TCL1B	ANKRD30BP2
MSH2	CETP	GUCY1B2
ZNF322	NET1	NKD2
RFC3	H3F3B	CD97
HOXB7	MXRA7	KCNK12
LY86	SNAI2	COL5A2
TNFRSF21	MAP3K9	CCND2
HLTF	DNMT3B	ELF3
TNIK	PTPRH	KIF19
TWIST1	ZNF669	ALDH1A1
PMS2P5	SLC9A7	TFPI
CCL2	P2RY6	MUC4
CCDC102B	NUP62CL	AFAP1-AS1
LILRB2	CAB39L	CCDC96
MRPS12	CALB2	FCGR3A
PTGER2	TBCD	RASSF2
LRP8	MT1E	RIIAD1
BCL11A	MAGED2	EDARADD
CLEC7A	GIMAP2	PDGFRA
PIEZO2	C12orf66	PACRG
BICDL1	KISS1R	TOX3
HMCN1	RANBP3L	ARHGAP25
HLA-DMA	RASSF5	OIP5
PPP2R2C	FAM13C	TNFRSF18
ALDOA	FBXW7	VEGFC
NCKAP1L	CX3CR1	PLA2G4C
MYO5B	ANO8	MACROD2
GALNT2	RGN	GRP
ADAMTS12	TBC1D2	AXIN2
ICAM1	CHMP3	ITGAL
KIAA1524	HBZ	CCL21
FOXF2	SAMHD1	SEMA3B
ZNF204P	ACOT11	ODAM
AMOTL2	PZP	HLA-DRB1
CD69	TMEM37	TFEC
LRRN4CL	CCNO	LGI4
ZNF331	ANGPTL5	HLA-DRA
SERPINB5	SEMA5A	RTDR1
PLBD1	EPHB2	RNASE4
PLPP5	GOLGA8A	PLK1
ALYREF	SYNJ2	BRCA1
HACD1	TMEM246	FCER1A
DDR2	PRR7	PLIN5
C3orf14	LILRB2	SOCS2
NFIX	TMTC4	ATP8A1
NQO1	SCHIP1	MEST
PRAME	NEXN	FLRT3
RIMS3	NR4A1	C2
CDKN2B	ENC1	SLC46A2
SIX1	SFTPD	FAM72D
KIF18A	CCL3	GGT3P
THSD4	B3GALNT1	IER3
FAM83B	GATA6-AS1	RPL39L
SERINC2	LRRC18	HPDL
MYL9	SF1	RAMP1
BCHE	TMEM87B	SNX30
GPRASP1	FAM122A	ENKUR
SPATA18	SLC17A9	CXCR5
CYR61	TRIM22	S100A4
MELTF	AXL	TWIST2
ST3GAL6	DNAJB12	CELSR3
PLAGL1	OPLAH	DUSP1
STK17A	SLCO2A1	TBX15
LBH	IPO13	FHL1
ATP8A2	IFNAR2	MYO1F
SBK1	SLC1A1	FKBP1B
TPBG	MITF	GPR116
LYPLA1	FCGBP	SLC9A3R2
NAPSB	CLU	TUBB6
SSR1	RBM28	SLC22A18
LINC00261	MST1R	GJA1
DCUN1D1	MAP6	CSF3R
HIVEP3	RAC3	ADAMTS4
PLEKHM3	FAM89A	ITGA10
SLC6A13	C1orf87	GPD1
ADAMDEC1	MVB12B	PPAPDC1A
SEC14L4	GLT8D2	COL17A1
OCLN	ABCF2	MTHFD2
TIPIN	METTL1	CNFN
KLC3	RBP7	RPS6KA2
DMBT1	FAM83E	PRR7
RTN1	EID1	NEDD9
SLFN11	C1QC	PTPN13
GALNT7	FAM167A	FHAD1
UPK3B	C1R	BHLHE41
NET1	SLC38A10	AIF1
PLPP4	SLPI	LONRF3
PIGR	TPST2	HOXA3
PDE4D	WIPF1	IL4I1
PDK4	VGF	HCST
SPAG4	ZNF239	SMPDL3B
ZNF367	KIAA0319L	ESPN
COL5A1	NKD2	FAM167A
HSPD1	RAD9A	TCTEX1D4
PMAIP1	ANKZF1	SIX1
LINC00936	MID2	CCNO
TRIB1	FA2H	ANKRD20A8P
CNN1	LAMC3	PALM
IRF6	RPRD2	IFIT1
DSERG1	NLRP3	FCRLA
RHOV	POGZ	RNASE1
HMGA2	KIF2A	CES1P2
CDK5R1	SGCD	APOC1
NFE2L3	SERPINH1	PCSK5
BRE-AS1	SDC2	RACGAP1
PSRC1	PDGFB	VGF
NCF4	NEK7	FAM155B
DIXDC1	NOTCH1	MIRLET7BHG
SLC39A4	ENO2	STK32A
MEGF9	CUL7	CR2
CLEC2B	SPINK1	S100A12
ADGRG6	APIP	NOV
MUC15	PLEKHH2	POU2AF1
NDRG2	ATL3	MAFB
CX3CL1	CXorf57	LGI2
ARTN	VNN2	HLA-DPB1
BMP1	MOCS1	COL6A2
SERPINA1	SLC39A7	CYP27C1
IGFBP5	AQP11	TRIP13
SCGB3A1	PDGFRA	HLA-DRB3
HRASLS	SUSD2	GSTA4
SCNN1B	MANEAL	SNORD76
DYNC1I2	COL5A2	NTRK2
SESN3	SEC61A2	IGFL2
TCEAL2	TUBA1A	PCDP1
LAD1	SPSB1	SHISA2
DKK3	ASB3	F13A1
NGEF	KCNJ15	WDR38
LAPTM4B	AKAP7	FREM2
B3GNT7	TMEM243	SHANK2
PLN	CD58	LAIR1
THEMIS2	ACOT1	MAGED4B
HOXC6	BARD1	CMKLR1
S100A3	NAP1L5	CSGALNACT1
CSF2RB	PACSIN3	SLC4A3
SLC39A6	WNT2B	SPAG6
SDC4	ESD	HEY1
TPSAB1	HCLS1	PRKCDBP
P2RY13	ZNF444	HLA-DRB5
PAQR8	PPP1R3C	AQP9
IRF1	ASPHD1	ZDHHC9
AGTR2	LAPTM4B	WNT11
CRIP1	RGS2	PDE1C
CDH3	ADPRHL1	SLCO2B1
DPYD	WDR24	ATF3
ATP13A4-AS1	CTGF	YBX2
FAM83F	PDS5B	HMOX1
TPSB2	SCD5	P2RY6
SEMA6D	GET4	CD163
GPR65	PNRC1	P2RX7
COL12A1	GGTLC1	FAP
HLA-DPB1	DDX11	PROC
TMEM170B	SLC1A4	HAPLN3
SYNJ2	PIK3CG	CAPS
YKT6	EGFL7	CD40LG
P2RX7	MBOAT2	TNFSF11
SAC3D1	LRRC8E	UGT8
HOPX	DSP	SBK1
GPX8	RAB28	NMU
XPR1	DNAJC12	NEK10
CRTAM	FAM178B	TRIM22
ZBTB20	WTAP	FLJ13744
CXCL12	PXK	CCDC146
TMEM133	ARHGEF15	NHS
PDZRN3	CBLB	GJD3
CD1C	TPK1	DAAM2
CIART	AP5Z1	ENPP4
MLLT11	SLC16A6	PCP4
GPR87	44257	TRAIP
RGS2	RPL17	KLF4
TMEM71	CEP41	GADD45B
AQP9	DUT	RSAD2
NAP1L5	KCNQ3	BAIAP2L2
FSCN1	ZNF331	ANK3
SDC1	WNK1	HBG1
RPL22L1	MGARP	CYP24A1
EBF1	PLLP	ID1
SPRY2	DNMT3A	SFTPC
PGK1	C1S	GNAI1
CACNA1D	MCL1	DUSP4
PKIA	TNF	CHST9
AP1S1	H2AFY	STOML3
BIK	P2RX2	PPP1R14C
FAM134B	FRY	EFNB1
REEP1	MFSD12	LMNB1
ARFGEF3	CXorf36	HS3ST1
GMDS	RAB11FIP1	KREMEN2
ANPEP	PAMR1	AGBL2
SYNGR3	SLC52A3	CASC1
TSPAN18	DNAJB4	CYP4X1
SDC2	PTPN23	HSD17B1
FAM105A	MOB3B	SLC7A11
ARHGAP20	PPARD	SHISA3
TSPAN6	SOCS3	GPR133
TSPAN5	ANKS3	HES6
TMEM163	APOBR	GPR126
PLCG2	NKG7	MMP13
SNRPE	LDLR	PDPN
NAV3	ARHGEF37	PODNL1
RGS17	LIFR	RAB11FIP1
CCR1	CCR1	ETS2
PRKAB2	NTN4	E2F1
OVOL1	MBTD1	HGD
SHOX2	KLC2	EEF1A2
MFAP2	TRIM2	MAP2
PUS7	ATP5F1	EFCAB10
PIGA	SULT1A2	CFTR
LAIR1	ERCC1	CGREF1
JUP	HK3	ANTXR1
CD101	WDR34	SLC29A4
GBP4	HLF	CHRNA5
PF4	GALNT18	PGF
SENP5	SLC2A3	MANEAL
NOX4	SNORD4A	MYEOV
IL6	PNPT1	APBB1IP
GSN	CAPN15	HIST1H1D
HOXA1	DPP9	KIAA1244
LY6K	OCIAD1	SLC6A8
ATL3	TSPAN18	LOXL2
TUBB2B	ZKSCAN1	ANKRD36BP2
MARCKS	DEPTOR	MGLL
FZD5	CLPSL2	FAM83D
SOBP	C3	LIF
LOC730101	SCAMP5	CLIC2
LOC100049716	HDC	SCG5
LPCAT1	MAGT1	FOLR1
AKR1B10	CSF3R	DNAJC12
HOOK1	TUBA3E	NQO1
HILPDA	STRBP	COMP
CAMTA1	CCDC15	TTC25
DCDC2	CUL9	SEC14L4
ARHGEF37	PRF1	TFRC
ALOX15B	HOOK3	CD9
NFKBIA	HHEX	COL5A1
FUT2	BCO1	SPIB
CA2	PDCL3P4	DNALI1
LOC100996760	ACOT7	NANOS1
COPG2IT1	B3GNTL1	LILRB5
ANKRD28	ZMIZ2	CATSPERB
LMNB1	TMSB15A
ZNF280B	ZC3H12B
WISP1	LPAR6
CA9	GCLM
SAMD5	METTL2A
FPR1	PTTG1
PDLIM3	LILRA3
COL21A1	MIR99AHG
AR	HLA-DPA1
BIRC3	VPS13C
HLA-DPA1	SKA3
ZIC2	KCNK12
GPC3	CREB3L4
LURAP1L	NECTIN1
GPA33	FAM170B
HOXA10	CDCP1
FCER1G	FAM49A
NR5A2	CEP131
RGS18	TNFRSF1B
IRX1	GALK2
SOX2	ADHFE1
SORBS2	MAPK4
LOXL2	PDIA6
SGMS1	WDR90
HIST1H4H	PTTG3P
C10orf10	AARD
PROM2	NAPG
PLAC8	SNURF
TBL1XR1	DDX51
OSR1	ATAD2
SLC22A3	EXOC3L1
PLCXD3	ABCD1
SOSTDC1	RBP1
DNAJC12	BCORL1
SELE	SFMBT2
MLPH	NUCKS1
CALU	FOXF2
LYPD3	JPH2
MAFF	OR11L1
APOH	UBE2L6
NECTIN4	AKAP12
DAB2	CDH23
NCEH1	MT2A
DOCK2	TBC1D3C
COL7A1	TMEM255B
GNG4	SLC2A6
ITGAL	SUGP2
ADGRE1	OTUB2
CEP41	OIP5
KRT6B	PGLYRP1
ICAM4	TBC1D24
CD44	MAFB
DEPDC7	RASSF6
ACSL1	ZGPAT
SMC4	PPP2R2D
CASP4	LOC642852
FAXDC2	WBP1L
TMEM117	C2orf82
CRIM1	NOXA1
TET1	GPR4
SYT1	ABCA2
TMC5	LRRC49
KRT6A	TTLL7
FSTL1	AGMAT
GCHFR	CAPN11
FILIP1L	TYMSOS
TM4SF18	SLC25A25
PRTG	MFSD9
TNFSF4	CABLES2
MARK1	REEP6
SERPINE2	RRAGB
ZSCAN18	ASNS
KCTD1	DEPDC1
HLA-DOA	MAT2B
GJA5	ACOT2
C1orf106	TM2D1
RASSF3	STAT1
PTPRD	DPRXP4
PTHLH	AXIN2
C4orf19	CD14
PRF1	ARSE
DDIAS	KIRREL
FLJ35700	FBXL20
LOC285812	DBI
ATP13A3	SLC7A5
MTURN	ACVR2B
FAM65B	DSN1
NRP1	PALM2-AKAP2
KIAA1211L	LRRC25
LPGAT1	C3AR1
JUN	IPP
PKP1	PHACTR2
ZBTB16	JAK1
CDKN1C	DCLRE1C
CNTNAP2	CDC42BPA
CHAC2	SPC25
PABPC1L	CPNE4
PTPRN2	B4GAT1
MUC1	CCL3L3
ENO2	NNAT
FOPNL	LYSMD1
PDE8B	CDK5R1
CTSW	MAD2L1
SLC16A6	NAV2
KLHL24	KCNMB3
KDELR3	HKDC1
TUFT1	LIX1L
SLC7A11	BMPR2
RAB3B	TAGLN
CST1	ZNF385B
RCSD1	GPR180
KPNA1	SLC41A2
CYP3A5	IFNA10
HOXB-AS3	HMGN2
G0S2	HPCAL1
SCGB1A1	MATN3
SEMA4B	POLR3H
NECTIN3	MEOX1
FABP3	MKI67
RHOB	FCGR1A
ABCA12	SNORD38A
ENC1	ROR1
DANCR	SPG21
NLRP3	CENPM
PDIA4	UQCR10
HES6	UST
TLR7	KCNK3
CERCAM	ZNF549
EXPH5	RACGAP1
PRG4	ZMAT3
FRAS1	NUPR1
MB	KIF23
LYPD1	ADM5
S100A12	RNASE6
GAL	COL3A1
MXRA5	FLJ41455
AIM2	HHAT
NRIP3	NHS
ACTG2	CYP1A2
CSF3	ITGAM
BEND7	GNGT2
PRKD1	HIST1H2BD
ARHGEF28	TOP1
HAS2	ZNF430
LPXN	NIPSNAP3A
PEG3	ACACB
SLC22A4	ROPN1L
GJB6	EGR1
SGCD	GNL3L
HOXD10	DARS2
SUSD4	CFAP52
SEC61A1	TICRR
IGFBP2	GNPNAT1
EGR2	BCYRN1
EVI2B	FGGY
GJB5	RGS5
EPB41L3	C1orf115
FCGR3B	NFIL3
APOBEC3B	MYO6
MATR3	MMP28
NKX2-1	NEK6
DYX1C1	SLC25A51
CILP2	B3GNT2
RGS5	CABYR
H2BFS	WLS
HOXC9	IGFBP6
DDIT4	ZNF281
HLA-DRA	OMD
CASZ1	SERINC1
[truncated: 1,349 more rows]
